# Supplementary material for: Discriminating Paradoxical and Psychophysiological Insomnia Based on Structural and Functional Brain Images: A Preliminary Machine Learning Study
Source: Brain Sci. 2023 Apr 17;13(4):672. doi: 10.3390/brainsci13040672 (PMC10136511; doi:10.3390/brainsci13040672)
Supplement: Supplementary file 1 [file brainsci-13-00672-s001.zip]

Archive with 1 entries (1 files):
- brainsci-2306807-supplementary.pdf
